# Supplementary material for: Active Learning-Guided Hit Optimization for the Leucine-Rich Repeat Kinase 2 WDR Domain Based on In Silico Ligand-Binding Affinities
Source: J Chem Inf Model. 2025 May 26;65(11):5706–17. doi: 10.1021/acs.jcim.5c00588 (PMC12152950; doi:10.1021/acs.jcim.5c00588)
Supplement: Supplementary file 2 [file ci5c00588_si_002.xlsx]

## Sheet: Primary screen
mol	smiles	CACHE ID	Stereochemistry		﻿﻿Assay Type	Instrument	SPR Chip Type	Buffer	HTS stage	Target ID	Temperature (℃)	Flow rate (μl/min)	Contact time (s)	Dissociation time (s)	Protein Immobilization Conditions	Immobilized Protein Level (RU)	Immobilized Protein MW	compound concentration (μM)	Adjusted relative Run 1	Adjusted relative Run 2	Cut-off	Slope	Slow dissociation	R > Rmax	QC - Binding to reference
	Cc1ccc(c2c1cc(C(N1CCC3=C(C1)C=C(C(N)=O)C(N3)=O)=O)[nH]2)F	CACHE-HO_1209_1	Achiral|None|		SPR	Biacore 8K	SA	10mM HEPES pH 7.5, 150mM NaCl, 0.01% Tween 20, 2% DMSO	primary screen	LRRK2	25	40	60	60	3 injections of 50 mM NaOH for 60 sec each at 10 µL/min flow rate; 1 injection of protein for 50 sec at 10 µL/min flow rate to reach 3900-4100 RU; 1 injection of assay buffer without DMSO at 30 µL/min flow rate.	4137	47300	50	0.69		Above	No	No	No	5.06
	Cc1ccc(c2c1cc(C(N1CCc3c(CNC(COC)=O)cccc3C1)=O)[nH]2)F	CACHE-HO_1209_10	Achiral|None|		SPR	Biacore 8K	SA	10mM HEPES pH 7.5, 150mM NaCl, 0.01% Tween 20, 2% DMSO	primary screen	LRRK2	25	40	60	60	3 injections of 50 mM NaOH for 60 sec each at 10 µL/min flow rate; 1 injection of protein for 50 sec at 10 µL/min flow rate to reach 3900-4100 RU; 1 injection of assay buffer without DMSO at 30 µL/min flow rate.	4063	47300	50	0.45		Above	No	No	No	4.2
	Cc1cc(cc2c1cc(C(N1CCc3c(CC#N)cccc3C1)=O)[nH]2)C(=O)OC	CACHE-HO_1209_11	Achiral|None|		SPR	Biacore 8K	SA	10mM HEPES pH 7.5, 150mM NaCl, 0.01% Tween 20, 2% DMSO	primary screen	LRRK2	25	40	60	60	3 injections of 50 mM NaOH for 60 sec each at 10 µL/min flow rate; 1 injection of protein for 50 sec at 10 µL/min flow rate to reach 3900-4100 RU; 1 injection of assay buffer without DMSO at 30 µL/min flow rate.	4137	47300	50	0.048		Below	No	No	No	4.45
	Cc1c(ccc2c1cc(C(N1CCc3c(CNC(COC)=O)cccc3C1)=O)[nH]2)F	CACHE-HO_1209_12	Achiral|None|		SPR	Biacore 8K	SA	10mM HEPES pH 7.5, 150mM NaCl, 0.01% Tween 20, 2% DMSO	primary screen	LRRK2	25	40	60	60	3 injections of 50 mM NaOH for 60 sec each at 10 µL/min flow rate; 1 injection of protein for 50 sec at 10 µL/min flow rate to reach 3900-4100 RU; 1 injection of assay buffer without DMSO at 30 µL/min flow rate.	4289	47300	50	0.8		Above	No	No	No	-9.14
	CCCN1C(C=C2CN(CCC2=N1)C(c1cc2c(C)cc(cc2[nH]1)OC)=O)=O	CACHE-HO_1209_13	Achiral|None|		SPR	Biacore 8K	SA	10mM HEPES pH 7.5, 150mM NaCl, 0.01% Tween 20, 2% DMSO	primary screen	LRRK2	25	40	60	60	3 injections of 50 mM NaOH for 60 sec each at 10 µL/min flow rate; 1 injection of protein for 50 sec at 10 µL/min flow rate to reach 3900-4100 RU; 1 injection of assay buffer without DMSO at 30 µL/min flow rate.	3946	47300	50	0.44		Below	No	No	No	4.08
	Cc1cc(C)c2cc(C(N3CCc4c(CNC(COC)=O)cccc4C3)=O)[nH]c2c1	CACHE-HO_1209_14	Achiral|None|		SPR	Biacore 8K	SA	10mM HEPES pH 7.5, 150mM NaCl, 0.01% Tween 20, 2% DMSO	primary screen	LRRK2	25	40	60	60	3 injections of 50 mM NaOH for 60 sec each at 10 µL/min flow rate; 1 injection of protein for 50 sec at 10 µL/min flow rate to reach 3900-4100 RU; 1 injection of assay buffer without DMSO at 30 µL/min flow rate.	3946	47300	50	0.87		Above	No	No	No	-4.2
	Cc1cc(C)c2c(c1)cc(C(N1CCc3c(CNC(COC)=O)cccc3C1)=O)[nH]2	CACHE-HO_1209_15	Achiral|None|		SPR	Biacore 8K	SA	10mM HEPES pH 7.5, 150mM NaCl, 0.01% Tween 20, 2% DMSO	primary screen	LRRK2	25	40	60	60	3 injections of 50 mM NaOH for 60 sec each at 10 µL/min flow rate; 1 injection of protein for 50 sec at 10 µL/min flow rate to reach 3900-4100 RU; 1 injection of assay buffer without DMSO at 30 µL/min flow rate.	3946	47300	50	0.74		Above	No	No	No	-20.19
	CCc1ncc2CN(CCc2n1)C(c1cc2cc(C)c(cc2[nH]1)[Cl])=O	CACHE-HO_1209_16	Achiral|None|		SPR	Biacore 8K	SA	10mM HEPES pH 7.5, 150mM NaCl, 0.01% Tween 20, 2% DMSO	primary screen	LRRK2	25	40	60	60	3 injections of 50 mM NaOH for 60 sec each at 10 µL/min flow rate; 1 injection of protein for 50 sec at 10 µL/min flow rate to reach 3900-4100 RU; 1 injection of assay buffer without DMSO at 30 µL/min flow rate.	4103	47300	50	0.28		Below	No	No	No	3.04
	Cc1ccc2c(cc(C(N3CCc4c(Cc5nn[nH]n5)cccc4C3)=O)[nH]2)c1C	CACHE-HO_1209_17	Achiral|None|		SPR	Biacore 8K	SA	10mM HEPES pH 7.5, 150mM NaCl, 0.01% Tween 20, 2% DMSO	primary screen	LRRK2	25	40	60	60	3 injections of 50 mM NaOH for 60 sec each at 10 µL/min flow rate; 1 injection of protein for 50 sec at 10 µL/min flow rate to reach 3900-4100 RU; 1 injection of assay buffer without DMSO at 30 µL/min flow rate.	4167	47300	50	2.89		Above	No	Yes	No	-0.5
	CN1C(C2CCN(CC=2C=N1)C(c1cc2c(cc(cc2[nH]1)[Cl])[Cl])=O)=O	CACHE-HO_1209_18	Achiral|None|		SPR	Biacore 8K	SA	10mM HEPES pH 7.5, 150mM NaCl, 0.01% Tween 20, 2% DMSO	primary screen	LRRK2	25	40	60	60	3 injections of 50 mM NaOH for 60 sec each at 10 µL/min flow rate; 1 injection of protein for 50 sec at 10 µL/min flow rate to reach 3900-4100 RU; 1 injection of assay buffer without DMSO at 30 µL/min flow rate.	3945	47300	50	0.054		Below	No	No	No	5.8
	Cc1cc(cc2c1cc(C(N1CCc3ccc(cc3C1)C(N)=O)=O)[nH]2)C(=O)OC	CACHE-HO_1209_19	Achiral|None|		SPR	Biacore 8K	SA	10mM HEPES pH 7.5, 150mM NaCl, 0.01% Tween 20, 2% DMSO	primary screen	LRRK2	25	40	60	60	3 injections of 50 mM NaOH for 60 sec each at 10 µL/min flow rate; 1 injection of protein for 50 sec at 10 µL/min flow rate to reach 3900-4100 RU; 1 injection of assay buffer without DMSO at 30 µL/min flow rate.	3946	47300	50	-0.34		Below	No	No	No	9.02
	C1CN(CC2C=C(C(N)=O)C(NC1=2)=O)C(c1cc2c(cccc2[nH]1)F)=O	CACHE-HO_1209_2	Achiral|None|		SPR	Biacore 8K	SA	10mM HEPES pH 7.5, 150mM NaCl, 0.01% Tween 20, 2% DMSO	primary screen	LRRK2	25	40	60	60	3 injections of 50 mM NaOH for 60 sec each at 10 µL/min flow rate; 1 injection of protein for 50 sec at 10 µL/min flow rate to reach 3900-4100 RU; 1 injection of assay buffer without DMSO at 30 µL/min flow rate.	4063	47300	50	0.52		Below	No	No	No	4.78
	Cc1cc2cc(C(N3CCC4=C(C3)C=NNC4=O)=O)[nH]c2cc1[Cl]	CACHE-HO_1209_20	Achiral|None|		SPR	Biacore 8K	SA	10mM HEPES pH 7.5, 150mM NaCl, 0.01% Tween 20, 2% DMSO	primary screen	LRRK2	25	40	60	60	3 injections of 50 mM NaOH for 60 sec each at 10 µL/min flow rate; 1 injection of protein for 50 sec at 10 µL/min flow rate to reach 3900-4100 RU; 1 injection of assay buffer without DMSO at 30 µL/min flow rate.	4145	47300	50	0.017		Below	No	No	No	4.88
	COc1ccc2c(c1)cc(C(N1CCc3c(CNC(C(N)=O)=O)cccc3C1)=O)[nH]2	CACHE-HO_1209_21	Achiral|None|		SPR	Biacore 8K	SA	10mM HEPES pH 7.5, 150mM NaCl, 0.01% Tween 20, 2% DMSO	primary screen	LRRK2	25	40	60	60	3 injections of 50 mM NaOH for 60 sec each at 10 µL/min flow rate; 1 injection of protein for 50 sec at 10 µL/min flow rate to reach 3900-4100 RU; 1 injection of assay buffer without DMSO at 30 µL/min flow rate.	4167	47300	50	-0.19		Below	No	No	No	6.69
	Cc1cc(cc2c1cc(C(N1CCc3c(C1)ccnc3C(=O)OC)=O)[nH]2)OC	CACHE-HO_1209_22	Achiral|None|		SPR	Biacore 8K	SA	10mM HEPES pH 7.5, 150mM NaCl, 0.01% Tween 20, 2% DMSO	primary screen	LRRK2	25	40	60	60	3 injections of 50 mM NaOH for 60 sec each at 10 µL/min flow rate; 1 injection of protein for 50 sec at 10 µL/min flow rate to reach 3900-4100 RU; 1 injection of assay buffer without DMSO at 30 µL/min flow rate.	4167	47300	50	0.38		Below	No	No	No	4.01
	Cc1cc(cc2c1cc(C(N1CCc3cc(CO)ccc3C1)=O)[nH]2)C(=O)OC	CACHE-HO_1209_23	Achiral|None|		SPR	Biacore 8K	SA	10mM HEPES pH 7.5, 150mM NaCl, 0.01% Tween 20, 2% DMSO	primary screen	LRRK2	25	40	60	60	3 injections of 50 mM NaOH for 60 sec each at 10 µL/min flow rate; 1 injection of protein for 50 sec at 10 µL/min flow rate to reach 3900-4100 RU; 1 injection of assay buffer without DMSO at 30 µL/min flow rate.	3946	47300	50	0.052		Below	No	No	No	5.52
	CN1C(C2CCN(CC=2C=N1)C(c1cc2cc(c(cc2[nH]1)[Cl])[Cl])=O)=O	CACHE-HO_1209_24	Achiral|None|		SPR	Biacore 8K	SA	10mM HEPES pH 7.5, 150mM NaCl, 0.01% Tween 20, 2% DMSO	primary screen	LRRK2	25	40	60	60	3 injections of 50 mM NaOH for 60 sec each at 10 µL/min flow rate; 1 injection of protein for 50 sec at 10 µL/min flow rate to reach 3900-4100 RU; 1 injection of assay buffer without DMSO at 30 µL/min flow rate.	4137	47300	50	-0.37		Below	No	No	No	13.41
	Cc1cc2cc(C(N3CCc4c(CC(N)=O)cccc4C3)=O)[nH]c2cc1[Cl]	CACHE-HO_1209_25	Achiral|None|		SPR	Biacore 8K	SA	10mM HEPES pH 7.5, 150mM NaCl, 0.01% Tween 20, 2% DMSO	primary screen	LRRK2	25	40	60	60	3 injections of 50 mM NaOH for 60 sec each at 10 µL/min flow rate; 1 injection of protein for 50 sec at 10 µL/min flow rate to reach 3900-4100 RU; 1 injection of assay buffer without DMSO at 30 µL/min flow rate.	3946	47300	50	0.12		Below	No	No	No	4.1
	Cc1ccc(c2c1cc(C(N1CCc3c(C1)cnc(n3)N(C)C)=O)[nH]2)F	CACHE-HO_1209_26	Achiral|None|		SPR	Biacore 8K	SA	10mM HEPES pH 7.5, 150mM NaCl, 0.01% Tween 20, 2% DMSO	primary screen	LRRK2	25	40	60	60	3 injections of 50 mM NaOH for 60 sec each at 10 µL/min flow rate; 1 injection of protein for 50 sec at 10 µL/min flow rate to reach 3900-4100 RU; 1 injection of assay buffer without DMSO at 30 µL/min flow rate.	4145	47300	50	0.053		Below	No	No	No	6.11
	Cc1cc2cc(C(N3CCc4c(C3)cccc4S(N)(=O)=O)=O)[nH]c2cc1[Cl]	CACHE-HO_1209_27	Achiral|None|		SPR	Biacore 8K	SA	10mM HEPES pH 7.5, 150mM NaCl, 0.01% Tween 20, 2% DMSO	primary screen	LRRK2	25	40	60	60	3 injections of 50 mM NaOH for 60 sec each at 10 µL/min flow rate; 1 injection of protein for 50 sec at 10 µL/min flow rate to reach 3900-4100 RU; 1 injection of assay buffer without DMSO at 30 µL/min flow rate.	4103	47300	50	0.21		Below	No	No	No	3.69
	Cc1cc(cc2c1cc(C(N1CCc3c(C1)cccc3F)=O)[nH]2)C(=O)OC	CACHE-HO_1209_28	Achiral|None|		SPR	Biacore 8K	SA	10mM HEPES pH 7.5, 150mM NaCl, 0.01% Tween 20, 2% DMSO	primary screen	LRRK2	25	40	60	60	3 injections of 50 mM NaOH for 60 sec each at 10 µL/min flow rate; 1 injection of protein for 50 sec at 10 µL/min flow rate to reach 3900-4100 RU; 1 injection of assay buffer without DMSO at 30 µL/min flow rate.	3946	47300	50	0.13		Below	No	No	No	4.82
	Cc1ccc(c2c1cc(C(NC1CCC13CN(C3)C(CC#N)=O)=O)[nH]2)F	CACHE-HO_1209_29	Racemic or presumed racemic or meso|None|		SPR	Biacore 8K	SA	10mM HEPES pH 7.5, 150mM NaCl, 0.01% Tween 20, 2% DMSO	primary screen	LRRK2	25	40	60	60	3 injections of 50 mM NaOH for 60 sec each at 10 µL/min flow rate; 1 injection of protein for 50 sec at 10 µL/min flow rate to reach 3900-4100 RU; 1 injection of assay buffer without DMSO at 30 µL/min flow rate.	4103	47300	50	0.073		Below	No	No	No	6.49
	Cc1cc(cc2c1cc(C(N1CCC3=C(C1)C=NNC3=O)=O)[nH]2)C(=O)OC	CACHE-HO_1209_3	Achiral|None|		SPR	Biacore 8K	SA	10mM HEPES pH 7.5, 150mM NaCl, 0.01% Tween 20, 2% DMSO	primary screen	LRRK2	25	40	60	60	3 injections of 50 mM NaOH for 60 sec each at 10 µL/min flow rate; 1 injection of protein for 50 sec at 10 µL/min flow rate to reach 3900-4100 RU; 1 injection of assay buffer without DMSO at 30 µL/min flow rate.	4137	47300	50	0.24		Below	No	Yes	No	9.72
	CCc1ncc2CN(CCc2n1)C(c1cc2c(C)cc(cc2[nH]1)OC)=O	CACHE-HO_1209_30	Achiral|None|		SPR	Biacore 8K	SA	10mM HEPES pH 7.5, 150mM NaCl, 0.01% Tween 20, 2% DMSO	primary screen	LRRK2	25	40	60	60	3 injections of 50 mM NaOH for 60 sec each at 10 µL/min flow rate; 1 injection of protein for 50 sec at 10 µL/min flow rate to reach 3900-4100 RU; 1 injection of assay buffer without DMSO at 30 µL/min flow rate.	4145	47300	50	0.052		Below	No	No	No	4.81
	Cc1cc(cc2c1cc(C(N1CCc3c(C1)cc(cn3)[N+]([O-])=O)=O)[nH]2)F	CACHE-HO_1209_31	Achiral|None|		SPR	Biacore 8K	SA	10mM HEPES pH 7.5, 150mM NaCl, 0.01% Tween 20, 2% DMSO	primary screen	LRRK2	25	40	60	60	3 injections of 50 mM NaOH for 60 sec each at 10 µL/min flow rate; 1 injection of protein for 50 sec at 10 µL/min flow rate to reach 3900-4100 RU; 1 injection of assay buffer without DMSO at 30 µL/min flow rate.	4289	47300	50	0.1		Below	No	No	No	5.9
	Cc1cc(cc2c1cc(C(N1CCc3c(C1)cccc3N1CCOC1=O)=O)[nH]2)F	CACHE-HO_1209_32	Achiral|None|		SPR	Biacore 8K	SA	10mM HEPES pH 7.5, 150mM NaCl, 0.01% Tween 20, 2% DMSO	primary screen	LRRK2	25	40	60	60	3 injections of 50 mM NaOH for 60 sec each at 10 µL/min flow rate; 1 injection of protein for 50 sec at 10 µL/min flow rate to reach 3900-4100 RU; 1 injection of assay buffer without DMSO at 30 µL/min flow rate.	4167	47300	50	1.17		Above	No	No	No	-1.74
	Cc1cc(cc2c1cc(C(N1CCc3ccc(C#N)cc3C1)=O)[nH]2)OC	CACHE-HO_1209_33	Achiral|None|		SPR	Biacore 8K	SA	10mM HEPES pH 7.5, 150mM NaCl, 0.01% Tween 20, 2% DMSO	primary screen	LRRK2	25	40	60	60	3 injections of 50 mM NaOH for 60 sec each at 10 µL/min flow rate; 1 injection of protein for 50 sec at 10 µL/min flow rate to reach 3900-4100 RU; 1 injection of assay buffer without DMSO at 30 µL/min flow rate.	4063	47300	50	-0.11		Below	No	No	No	7.95
	C1CN(Cc2cccc(c12)S(N)(=O)=O)C(c1cc2c3ccccc3ccc2[nH]1)=O	CACHE-HO_1209_34	Achiral|None|		SPR	Biacore 8K	SA	10mM HEPES pH 7.5, 150mM NaCl, 0.01% Tween 20, 2% DMSO	primary screen	LRRK2	25	40	60	60	3 injections of 50 mM NaOH for 60 sec each at 10 µL/min flow rate; 1 injection of protein for 50 sec at 10 µL/min flow rate to reach 3900-4100 RU; 1 injection of assay buffer without DMSO at 30 µL/min flow rate.	3946	47300	50	1.35		Above	No	No	No	-56.29
	Cc1ccc(c2c1cc(C(NC1CCC13CN(C3)C(C(N)=O)=O)=O)[nH]2)F	CACHE-HO_1209_35	Racemic or presumed racemic or meso|None|		SPR	Biacore 8K	SA	10mM HEPES pH 7.5, 150mM NaCl, 0.01% Tween 20, 2% DMSO	primary screen	LRRK2	25	40	60	60	3 injections of 50 mM NaOH for 60 sec each at 10 µL/min flow rate; 1 injection of protein for 50 sec at 10 µL/min flow rate to reach 3900-4100 RU; 1 injection of assay buffer without DMSO at 30 µL/min flow rate.	3946	47300	50	0.16		Below	No	No	No	5.29
	C1CC2(CN(C2)C(C(N)=O)=O)C1NC(c1cc2c(ccc(c2[nH]1)F)F)=O	CACHE-HO_1209_39	Racemic or presumed racemic or meso|None|		SPR	Biacore 8K	SA	10mM HEPES pH 7.5, 150mM NaCl, 0.01% Tween 20, 2% DMSO	primary screen	LRRK2	25	40	60	60	3 injections of 50 mM NaOH for 60 sec each at 10 µL/min flow rate; 1 injection of protein for 50 sec at 10 µL/min flow rate to reach 3900-4100 RU; 1 injection of assay buffer without DMSO at 30 µL/min flow rate.	4167	47300	50	0.23		Below	No	No	No	5.16
	Cc1cc(cc2c1cc(C(N1CCC3=C(C1)C=NN(C)C3=O)=O)[nH]2)[Cl]	CACHE-HO_1209_4	Achiral|None|		SPR	Biacore 8K	SA	10mM HEPES pH 7.5, 150mM NaCl, 0.01% Tween 20, 2% DMSO	primary screen	LRRK2	25	40	60	60	3 injections of 50 mM NaOH for 60 sec each at 10 µL/min flow rate; 1 injection of protein for 50 sec at 10 µL/min flow rate to reach 3900-4100 RU; 1 injection of assay buffer without DMSO at 30 µL/min flow rate.	4167	47300	50	-0.064		Below	No	No	No	8.39
	CC(C)c1ccc2cc(C(NC3CCC34CN(C4)C(C(N)=O)=O)=O)[nH]c2c1	CACHE-HO_1209_40	Racemic or presumed racemic or meso|None|		SPR	Biacore 8K	SA	10mM HEPES pH 7.5, 150mM NaCl, 0.01% Tween 20, 2% DMSO	primary screen	LRRK2	25	40	60	60	3 injections of 50 mM NaOH for 60 sec each at 10 µL/min flow rate; 1 injection of protein for 50 sec at 10 µL/min flow rate to reach 3900-4100 RU; 1 injection of assay buffer without DMSO at 30 µL/min flow rate.	4289	47300	50	0.65		Above	No	No	No	3.36
	Cc1ccc2c(c1)cc(C(N1CCc3c(CNC(C(N)=O)=O)cccc3C1)=O)[nH]2	CACHE-HO_1209_41	Achiral|None|		SPR	Biacore 8K	SA	10mM HEPES pH 7.5, 150mM NaCl, 0.01% Tween 20, 2% DMSO	primary screen	LRRK2	25	40	60	60	3 injections of 50 mM NaOH for 60 sec each at 10 µL/min flow rate; 1 injection of protein for 50 sec at 10 µL/min flow rate to reach 3900-4100 RU; 1 injection of assay buffer without DMSO at 30 µL/min flow rate.	4145	47300	50	0.56		Above	No	No	No	5.62
	Cc1cc2CN(CCc2cc1O)C(c1cc2c(C)cc(cc2[nH]1)C(=O)OC)=O	CACHE-HO_1209_6	Achiral|None|		SPR	Biacore 8K	SA	10mM HEPES pH 7.5, 150mM NaCl, 0.01% Tween 20, 2% DMSO	primary screen	LRRK2	25	40	60	60	3 injections of 50 mM NaOH for 60 sec each at 10 µL/min flow rate; 1 injection of protein for 50 sec at 10 µL/min flow rate to reach 3900-4100 RU; 1 injection of assay buffer without DMSO at 30 µL/min flow rate.	4145	47300	50	0.17		Below	No	No	No	5.94
	Cc1ccc2c(cc(C(N3CCc4c(CNC(C(N)=O)=O)cccc4C3)=O)[nH]2)c1C	CACHE-HO_1209_7	Achiral|None|		SPR	Biacore 8K	SA	10mM HEPES pH 7.5, 150mM NaCl, 0.01% Tween 20, 2% DMSO	primary screen	LRRK2	25	40	60	60	3 injections of 50 mM NaOH for 60 sec each at 10 µL/min flow rate; 1 injection of protein for 50 sec at 10 µL/min flow rate to reach 3900-4100 RU; 1 injection of assay buffer without DMSO at 30 µL/min flow rate.	3945	47300	50	-0.16		Below	No	No	No	5.24
	Cc1cc2cc(C(N3CCC4=C(C3)C=NN(C)C4=O)=O)[nH]c2cc1[Cl]	CACHE-HO_1209_8	Achiral|None|		SPR	Biacore 8K	SA	10mM HEPES pH 7.5, 150mM NaCl, 0.01% Tween 20, 2% DMSO	primary screen	LRRK2	25	40	60	60	3 injections of 50 mM NaOH for 60 sec each at 10 µL/min flow rate; 1 injection of protein for 50 sec at 10 µL/min flow rate to reach 3900-4100 RU; 1 injection of assay buffer without DMSO at 30 µL/min flow rate.	4167	47300	50	0.14		Below	No	No	No	4.68
	Cc1cc(cc2c1cc(C(N1CCc3c(C1)cccc3C(N)=O)=O)[nH]2)C(=O)OC	CACHE-HO_1209_9	Achiral|None|		SPR	Biacore 8K	SA	10mM HEPES pH 7.5, 150mM NaCl, 0.01% Tween 20, 2% DMSO	primary screen	LRRK2	25	40	60	60	3 injections of 50 mM NaOH for 60 sec each at 10 µL/min flow rate; 1 injection of protein for 50 sec at 10 µL/min flow rate to reach 3900-4100 RU; 1 injection of assay buffer without DMSO at 30 µL/min flow rate.	4103	47300	50	0.061		Below	No	No	No	4.09

## Sheet: Dose response
mol	smiles	CACHE ID	ID	Stereochemistry		﻿﻿Assay Type	Instrument	SPR Chip Type	Buffer	HTS stage	Target ID	Temperature (℃)	Flow rate (μl/min)	Contact time (s)	Dissociation time (s)	Protein Immobilization Conditions	Immobilized Protein Level (RU)	Immobilized Protein MW	Min concentration (μM)	Max concentration (μM)	KD (M)	curated KD M	T(KD)	Rmax (RU)	curated Rmax RU	curation comment	T(Rmax)	offset (RU)	T(offset)	Affinity Chi2 (RU2)	% Binding	curated % Binding	Theoretical Rmax (RU)	Chi2*100/Rmax		Assay Type 3	Buffer 3	sol 50uM	sol 100uM	sol 200uM	sol 500uM	agg 50uM	agg 100uM	agg 200uM	agg 500uM		Assay Type 4	19F NMR buffer	19F NMR confirms binding
	Cc1c(ccc2c1cc(C(N1CCc3c(CNC(COC)=O)cccc3C1)=O)[nH]2)F	CACHE-HO_1209_12	O6	Achiral|None|		SPR	Biacore 8K	SA	10mM HEPES pH 7.5, 150mM NaCl, 0.01% Tween 20, 2% DMSO	hit confirmation -dose response	LRRK2	25	40	60	120	3 injections of 50 mM NaOH for 60 sec each at 10 µL/min flow rate; 1 injection of protein for 50 sec at 10 µL/min flow rate to reach 4200-4600 RU; 1 injection of assay buffer without DMSO at 30 µL/min flow rate.	4532	47300	2.5	200	0.00011	1.08E-04	3.67	39	26.8		9.88	-0.24	-0.29	0.85	99	68	39	3.17164		DLS	10mM Hepes, 150mM NaCl, 2% DMSO, pH 7.5	100.	100.	75.		1846	1769	4286			19F NMR	PBS	Confirms
	Cc1cc(C)c2c(c1)cc(C(N1CCc3c(CNC(COC)=O)cccc3C1)=O)[nH]2	CACHE-HO_1209_15	O7	Achiral|None|		SPR	Biacore 8K	SA	10mM HEPES pH 7.5, 150mM NaCl, 0.01% Tween 20, 2% DMSO	hit confirmation -dose response	LRRK2	25	40	60	120	3 injections of 50 mM NaOH for 60 sec each at 10 µL/min flow rate; 1 injection of protein for 50 sec at 10 µL/min flow rate to reach 4200-4600 RU; 1 injection of assay buffer without DMSO at 30 µL/min flow rate.	4369	47300	2.5	200	0.00012	1.17E-04	12.24	23	23.1		31.65	0.25	1.8	0.024	61	61	38	0.103896		DLS	10mM Hepes, 150mM NaCl, 2% DMSO, pH 7.5	100.	100.	100.		999	614	1151
	CCCN1C(C=C2CN(CCC2=N1)C(c1cc2c(C)cc(cc2[nH]1)OC)=O)=O	CACHE-HO_1209_13	O1	Achiral|None|		SPR	Biacore 8K	SA	10mM HEPES pH 7.5, 150mM NaCl, 0.01% Tween 20, 2% DMSO	hit confirmation -dose response	LRRK2	25	40	60	120	3 injections of 50 mM NaOH for 60 sec each at 10 µL/min flow rate; 1 injection of protein for 50 sec at 10 µL/min flow rate to reach 4200-4600 RU; 1 injection of assay buffer without DMSO at 30 µL/min flow rate.	4249	47300	2.5	200	1.4E-5	1.40E-05	1.43	8	6		6.4	-1.3	-0.96	0.54	23	17	34	9		DLS	10mM Hepes, 150mM NaCl, 2% DMSO, pH 7.5	100.	100.	100.		735	917	598
	Cc1ccc(c2c1cc(C(N1CCC3=C(C1)C=C(C(N)=O)C(N3)=O)=O)[nH]2)F	CACHE-HO_1209_1	O8	Achiral|None|		SPR	Biacore 8K	SA	10mM HEPES pH 7.5, 150mM NaCl, 0.01% Tween 20, 2% DMSO	hit confirmation -dose response	LRRK2	25	40	60	120	3 injections of 50 mM NaOH for 60 sec each at 10 µL/min flow rate; 1 injection of protein for 50 sec at 10 µL/min flow rate to reach 4200-4600 RU; 1 injection of assay buffer without DMSO at 30 µL/min flow rate.	4249	47300	2.5	200	0.00014	1.42E-04	2.74	41	24.6		6.42	0.16	0.17	1.13	124	74	33	4.5935		DLS	10mM Hepes, 150mM NaCl, 2% DMSO, pH 7.5	100.	100.	100.		811	1486	1144
	C1CN(CC2C=C(C(N)=O)C(NC1=2)=O)C(c1cc2c(cccc2[nH]1)F)=O	CACHE-HO_1209_2	O2	Achiral|None|		SPR	Biacore 8K	SA	10mM HEPES pH 7.5, 150mM NaCl, 0.01% Tween 20, 2% DMSO	hit confirmation -dose response	LRRK2	25	40	60	120	3 injections of 50 mM NaOH for 60 sec each at 10 µL/min flow rate; 1 injection of protein for 50 sec at 10 µL/min flow rate to reach 4200-4600 RU; 1 injection of assay buffer without DMSO at 30 µL/min flow rate.	4506	47300	2.5	200	1.9E-5	1.90E-05	1.43	10	8		6.81	-0.39	-0.27	0.87	28	24	34	10.875		DLS	10mM Hepes, 150mM NaCl, 2% DMSO, pH 7.5	100.	100.	100.		894	1781	917			19F NMR	PBS	Does not confirm
	Cc1cc(cc2c1cc(C(N1CCc3c(C1)ccnc3C(=O)OC)=O)[nH]2)OC	CACHE-HO_1209_22	O3	Achiral|None|		SPR	Biacore 8K	SA	10mM HEPES pH 7.5, 150mM NaCl, 0.01% Tween 20, 2% DMSO	hit confirmation -dose response	LRRK2	25	40	60	120	3 injections of 50 mM NaOH for 60 sec each at 10 µL/min flow rate; 1 injection of protein for 50 sec at 10 µL/min flow rate to reach 4200-4600 RU; 1 injection of assay buffer without DMSO at 30 µL/min flow rate.	4506	47300	2.5	200	1.9E-5	1.93E-05	0.78	8	10		3.7	1.9	0.89	1.91	21	28	36	19.1		DLS	10mM Hepes, 150mM NaCl, 2% DMSO, pH 7.5	100.	100.	100.		668	513	587
	Cc1ccc(c2c1cc(C(N1CCc3c(CNC(COC)=O)cccc3C1)=O)[nH]2)F	CACHE-HO_1209_10	O9	Achiral|None|		SPR	Biacore 8K	SA	10mM HEPES pH 7.5, 150mM NaCl, 0.01% Tween 20, 2% DMSO	hit confirmation -dose response	LRRK2	25	40	60	120	3 injections of 50 mM NaOH for 60 sec each at 10 µL/min flow rate; 1 injection of protein for 50 sec at 10 µL/min flow rate to reach 4200-4600 RU; 1 injection of assay buffer without DMSO at 30 µL/min flow rate.	4532	47300	2.5	200	0.00025	2.49E-04	8.48	59	28		15.3	0.1	0.44	0.08	150	71	39	0.285714		DLS	10mM Hepes, 150mM NaCl, 2% DMSO, pH 7.5	100.	100.	100.		1980	1577	1931			19F NMR	PBS	Confirms
	CC(C)c1ccc2cc(C(NC3CCC34CN(C4)C(C(N)=O)=O)=O)[nH]c2c1	CACHE-HO_1209_40		Racemic or presumed racemic or meso|None|		SPR	Biacore 8K	SA	10mM HEPES pH 7.5, 150mM NaCl, 0.01% Tween 20, 2% DMSO	hit confirmation -dose response	LRRK2	25	40	60	120	3 injections of 50 mM NaOH for 60 sec each at 10 µL/min flow rate; 1 injection of protein for 50 sec at 10 µL/min flow rate to reach 4200-4600 RU; 1 injection of assay buffer without DMSO at 30 µL/min flow rate.	4369	47300	2.5	200	0.00031	3.09E-04	3.38	54	22		5.61	-0.19	-0.47	0.25	157	64	34	1.13636		DLS	10mM Hepes, 150mM NaCl, 2% DMSO, pH 7.5	100.	100.	100.		1139	1188	1421
	Cc1ccc2c(c1)cc(C(N1CCc3c(CNC(C(N)=O)=O)cccc3C1)=O)[nH]2	CACHE-HO_1209_41		Achiral|None|		SPR	Biacore 8K	SA	10mM HEPES pH 7.5, 150mM NaCl, 0.01% Tween 20, 2% DMSO	hit confirmation -dose response	LRRK2	25	40	60	120	3 injections of 50 mM NaOH for 60 sec each at 10 µL/min flow rate; 1 injection of protein for 50 sec at 10 µL/min flow rate to reach 4200-4600 RU; 1 injection of assay buffer without DMSO at 30 µL/min flow rate.	4513	47300	2.5	200	0.00048	4.80E-04	2.37	41	15		3.22	3.45	3.05	3.84	110	40	37	25.6		DLS	10mM Hepes, 150mM NaCl, 2% DMSO, pH 7.5	100.	100.	100.		1016	725	871
	Cc1cc(cc2c1cc(C(N1CCc3c(C1)cccc3N1CCOC1=O)=O)[nH]2)F	CACHE-HO_1209_32	O4	Achiral|None|		SPR	Biacore 8K	SA	10mM HEPES pH 7.5, 150mM NaCl, 0.01% Tween 20, 2% DMSO	hit confirmation -dose response	LRRK2	25	40	60	120	3 injections of 50 mM NaOH for 60 sec each at 10 µL/min flow rate; 1 injection of protein for 50 sec at 10 µL/min flow rate to reach 4200-4600 RU; 1 injection of assay buffer without DMSO at 30 µL/min flow rate.	4513	47300	2.5	200	6.5E-5	6.53E-05	3.12	34	27.5		10.82	0.15	0.12	1.55	91	73	38	5.63636		DLS	10mM Hepes, 150mM NaCl, 2% DMSO, pH 7.5	100.	100.	67.5		829	552	1939			19F NMR	PBS	Confirms
	Cc1cc(C)c2cc(C(N3CCc4c(CNC(COC)=O)cccc4C3)=O)[nH]c2c1	CACHE-HO_1209_14	O5	Achiral|None|		SPR	Biacore 8K	SA	10mM HEPES pH 7.5, 150mM NaCl, 0.01% Tween 20, 2% DMSO	hit confirmation -dose response	LRRK2	25	40	60	120	3 injections of 50 mM NaOH for 60 sec each at 10 µL/min flow rate; 1 injection of protein for 50 sec at 10 µL/min flow rate to reach 4200-4600 RU; 1 injection of assay buffer without DMSO at 30 µL/min flow rate.	4324	47300	2.5	200	6.8E-5	6.78E-05	2.5	23	16.8		8.52	-0.25	-0.25	1.07	62	45	37	6.36905		DLS	10mM Hepes, 150mM NaCl, 2% DMSO, pH 7.5	100.	100.	100.		1241	941	435
	CCc1ncc2CN(CCc2n1)C(c1cc2c(C)cc(cc2[nH]1)OC)=O	CACHE-HO_1209_30		Achiral|None|		SPR	Biacore 8K	SA	10mM HEPES pH 7.5, 150mM NaCl, 0.01% Tween 20, 2% DMSO	hit confirmation -dose response	LRRK2	25	40	60	120	3 injections of 50 mM NaOH for 60 sec each at 10 µL/min flow rate; 1 injection of protein for 50 sec at 10 µL/min flow rate to reach 4200-4600 RU; 1 injection of assay buffer without DMSO at 30 µL/min flow rate.	4369	47300	2.5	200	0.00018	NA	1.12	8	NA	Low binding signal without a dose response	2.31	0.057	0.18	0.15	24		33			DLS	10mM Hepes, 150mM NaCl, 2% DMSO, pH 7.5	100.	100.	100.		473	1316	1227
	C1CN(Cc2cccc(c12)S(N)(=O)=O)C(c1cc2c3ccccc3ccc2[nH]1)=O	CACHE-HO_1209_34		Achiral|None|		SPR	Biacore 8K	SA	10mM HEPES pH 7.5, 150mM NaCl, 0.01% Tween 20, 2% DMSO	hit confirmation -dose response	LRRK2	25	40	60	120	3 injections of 50 mM NaOH for 60 sec each at 10 µL/min flow rate; 1 injection of protein for 50 sec at 10 µL/min flow rate to reach 4200-4600 RU; 1 injection of assay buffer without DMSO at 30 µL/min flow rate.	4249	47300	2.5	200	0.0002	NA	0.0014	0	NA	without a dose response	0.0027	0.051	0.0065	92.22	1		37			DLS	10mM Hepes, 150mM NaCl, 2% DMSO, pH 7.5	100.	100.	60.		1118	2846	5498
